# Supplementary material for: First-in-human phase I dose escalation trial of the first-in-class tumor microenvironment modulator VT1021 in advanced solid tumors
Source: Commun Med (Lond). 2024 Jan 13;4:10. doi: 10.1038/s43856-024-00433-x (PMC10787778; doi:10.1038/s43856-024-00433-x)
Supplement: Supplementary file 3 — Supplementary Data 1 [file 43856_2024_433_MOESM3_ESM.xlsx]

## Sheet: Figure 2
					Time (hr)								Time (hr)								Time (hr)								Time (hr)								Time (hr)								Time (hr)
					0	0.5	2.5	4.5	6.5				0	0.5	2.5	4.5	6.5				0	0.5	2.5	4.5	6.5				0	0.5	2.5	4.5	6.5				0	0.5	2.5	4.5	6.5				0	0.5	2.5	4.5	6.5
		Dose (mg/kg)	Day	Patient	VT1021 Concentration (ng/mL)					Dose (mg/kg)	Day	Patient	VT1021 Concentration (ng/mL)					Dose (mg/kg)	Day	Patient	VT1021 Concentration (ng/mL)					Dose (mg/kg)	Day	Patient	VT1021 Concentration (ng/mL)					Dose (mg/kg)	Day	Patient	VT1021 Concentration (ng/mL)					Dose (mg/kg)	Day	Patient	VT1021 Concentration (ng/mL)
		0.5	1	Subject #1	0	1030	67.4	14.4	5.9	1	1	Subject #4	0	2900	418	137	57.7	2	1	Subject #9	0	3860	323	105	55.4	3.3	1	Subject #13	0	7710	590	126	49.6	5.1	1	Subject #16	0	14900	952	226	79.9	6.6	1	Subject #23	0	10100	742	166	59.1
				Subject #2	0	812	93.1	27.7	12.4			Subject #5	0	3310	116	32.9	10.7			Subject #10	0	5190	315	62.4	18.7			Subject #14	0	12300	1390	408	182			Subject #17	0	15900	1260	296	117			Subject #24	0	14200	2880	856	293
				Subject #3	0	633	72.7	10.2	3.44			Subject #6	0	3230	787	262	118			Subject #11	0	4520	178	68.7	22.8			Subject #15	0	877	530	106	38			Subject #18	0	9560	784	178	67.5			Subject #25	0	18900	2010	522	167
				N	3	3	3	3	3			Subject #7	0	1140	276	78.2	38.7			Subject #12	0	7310	348	83.3	31.8			N	3	3	3	3	3			Subject #19	0	19300	1270	352	127			N	3	3	3	3	3
				Mean	0	825	77.7	17.4	7.25			Subject #8	0	3370	198	48.1	19.1			N	4	4	4	4	4			Mean	0	6960	837	213	89.9			Subject #20	0	20600	5800	2360	1250			Mean	0	14400	1880	515	173
				SD	0	199	13.6	9.14	4.63			N	5	5	5	5	5			Mean	0	5220	291	79.9	32.2			SD	0	5750	480	169	80			Subject #21	0	17500	2670	607	287			SD	0	4400	1080	345	117
			4	Subject #1	0	1610	74.3	20.7	6.82			Mean	0	2790	359	112	48.8			SD	0	1500	76.6	18.9	16.4		4	Subject #13	0	10300	589	135	56.4			Subject #22	0	20000	7830	4870	3210		4	Subject #23	0	15600	610	137	42.7
				Subject #2	0	1380	74.5	19.4	8.85			SD	0	940	264	93	42.7		4	Subject #9	0	7230	588	172	89.2			Subject #14	0.62	13800	1790	474	160			N	7	7	7	7	7			Subject #24	1.09	21700	3280	738	244
				Subject #3	0	957	41.1	8.65	3.1		4	Subject #4	0	2440	404	131	58.4			Subject #10	0	5110	275	73.8	19.5			Subject #15	0	3.44	411	120	37			Mean	0	16800	2940	1270	734			Subject #25	0	20700	2430	637	212
				N	3	3	3	3	3			Subject #5	0	4200	171	40	17			Subject #11	0	4440	174	73.9	17.3			N	3	3	3	3	3			SD	0	3840	2780	1760	1170			N	3	3	3	3	3
				Mean	0	1320	63.3	16.3	6.26			Subject #6	0	4350	748	268	114			Subject #12	0	9570	338	79.2	31.4			Mean	0.207	8030	930	243	84.5		4	Subject #16	0.649	15700	857	202	78.9			Mean	0.363	19300	2110	504	166
				SD	0	331	19.2	6.61	2.92			Subject #7	1.09	2240	335	109	48			N	4	4	4	4	4			SD	0.358	7170	750	200	66.1			Subject #17	0	24100	1290	271	112			SD	0.629	3270	1360	322	108
			50	Subject #1	0	1220	55.3	13.6	4.34			Subject #8	0	4840	222	54	17.8			Mean	0	6590	344	99.7	39.4		50	Subject #13	0	10400	799	197	128			Subject #18	-	10100	632	172	63.5		50	Subject #23	-	-	-	-	-
				Subject #2	0	791	82.4	21.7	13.6			N	5	5	5	5	5			SD	0	2320	176	48.2	33.8			Subject #14	2.09	13700	3620	1400	561			Subject #19	0	20900	1410	150	414			Subject #24	23.1	24400	3740	1070	435
				Subject #3	0	887	40.4	6.08	2.44			Mean	0.218	3610	376	120	51		50	Subject #9	-	-	-	-	-			Subject #15	0	10200	1160	294	109			Subject #20	4.1	32100	7690	3900	2150			Subject #25	0	11300	1870	444	141
				N	3	3	3	3	3			SD	0.487	1190	227	90.7	39.7			Subject #10	0	6710	165	30.6	10.8			N	3	3	3	3	3			Subject #21	0	18700	2690	544	191			N	2	2	2	2	2
				Mean	0	966	59.4	13.8	6.79		50	Subject #4	-	-	-	-	-			Subject #11	-	-	-	-	-			Mean	0.697	11400	1860	630	266			Subject #22	19	18700	8010	5600	4250			Mean	11.6	17900	2810	757	288
				SD	0	225	21.3	7.81	5.97			Subject #5	0	4140	231	42	15.3			Subject #12	-	-	-	-	-			SD	1.21	1970	1540	668	256			N	6	7	7	7	7			SD	16.3	9260	1320	443	208
												Subject #6	-	-	-	-	-			N	1	1	1	1	1											Mean	3.96	20000	3230	1550	1040
												Subject #7	-	-	-	-	-			Mean	0	6710	165	30.6	10.8											SD	7.54	6880	3230	2250	1600
												Subject #8	0	3500	241	55.1	19.1			SD	NA	NA	NA	NA	NA										50	Subject #16	-	-	-	-	-
												N	2	2	2	2	2																			Subject #17	0	16300	1420	305	86.1
												Mean	0	3820	236	48.6	17.2																			Subject #18	-	-	-	-	-
												SD	0	453	7.07	9.26	2.69																			Subject #19	-	-	-	-	-
																																				Subject #20	-	-	-	-	-
																																				Subject #21	0	15100	2210	553	253
																																				Subject #22	-	-	-	-	-
																																				N	2	2	2	2	2
																																				Mean	0	15700	1820	429	170
																																				SD	0	849	559	175	118
[truncated: 24 more columns]

## Sheet: Figure 4
	Figure 4, Percentage change from the baseline in target lesions and duration of treatment with VT1021
	Dose level (mg/kg)	Type of Tumor	Days on Study	Best Response Target Lesion % Change from Baseline	Best Response Target Lesion % Change from Baseline	Best Response	CD36/CD47 Expresion IHC
	0.5	Lung	78	0.529412	52.9412	Progressive disease (PD)	Non Dual-high
	0.5	Colorectal	225	-0.0621762	-6.21762	Stable disease (SD)	dual-high
	0.5	Ovarian	109	-0.075	-7.5	Stable disease (SD)	dual-high
	1	Lung	39	0.438356	43.8356	Progressive disease (PD)	Non Dual-high
	1	Lung	95	0.27907	27.907	Progressive disease (PD)	Non Dual-high
	1	Leimomyosarcoma	116	0.12	12	Stable disease (SD)	dual-high
	2	Testicular	36	0.147059	14.7059	Progressive disease (PD)	Non Dual-high
	2	Leimomyosarcoma	64	0.133621	13.3621	Progressive disease (PD)	Non Dual-high
	3.3	Pancreatic	58	0.65942	65.942	Progressive disease (PD)	Non Dual-high
	3.3	Prostate	53	0.263158	26.3158	Progressive disease (PD)	Non Dual-high
	3.3	Lung	57	0.230769	23.0769	Progressive disease (PD)	unknown
	5.1	Pancreatic	46	0.13	13	Progressive disease (PD)	Non Dual-high
	5.1	Uterus	226	0.0701754	7.01754	Stable disease (SD)	dual-high
	5.1	Prostate	60	0.0363636	3.63636	Progressive disease (PD)	Non Dual-high
	6.6	Ovarian	56	0.451613	45.1613	Progressive disease (PD)	Non Dual-high
	6.6	Pancreatic	45	0.37963	37.963	Progressive disease (PD)	Non Dual-high
	6.6	Ovarian	57	0.31878	31.878	Progressive disease (PD)	Non Dual-high
	8.8	Pseudomyxoma Peritonei	281	-0.037037	-3.7037	Stable disease (SD)	Non Dual-high
	8.8	Kidney	108	-0.0421053	-4.21053	Stable disease (SD)	Non Dual-high
	8.8	Thymoma	505	-0.472222	-47.2222	Partial response (PR)	unknown
	11.8	Esophagus	37	0.336391	33.6391	Progressive disease (PD)	Non Dual-high
	11.8	Pancreatic	57	0.185185	18.5185	Progressive disease (PD)	unknown
	11.8	Appendix	64	0.158879	15.8879	Stable disease (SD)	Non Dual-high
	11.8	Adenoid Cystic Carcinoma	74	0.0359712	3.59712	Stable disease (SD)	dual-high
	15.6	Ovarian	57	0.720588	72.0588	Progressive disease (PD)	dual-high
	15.6	Ovarian	162	0.0558659	5.58659	Stable disease (SD)	dual-high
	15.6	Pancreatic	126	-0.00909091	-0.909091	Stable disease (SD)	dual-high
	15.6	Colorectal	178	-0.142857	-14.2857	Stable disease (SD)	dual-high
