# Supplementary material for: First-in-human phase I dose escalation trial of the first-in-class tumor microenvironment modulator VT1021 in advanced solid tumors
Source: Commun Med (Lond). 2024 Jan 13;4:10. doi: 10.1038/s43856-024-00433-x (PMC10787778; doi:10.1038/s43856-024-00433-x)
Supplement: Supplementary file 4 — Supplementary Data 2 [file 43856_2024_433_MOESM4_ESM.xlsx]

## Sheet: Supplementary Data Figure 1
	Supplementary Figure 1a. M1 and M2 counts for Pre and On of an ovarian cancer patient						Supplementary Figure 1b. TSP-1 value for Pre and On of an ovarian cancer patient
			M1 Macrophages (CD68+HLA-DR+) Count	M2-like Macrophages (CD68+CD163+) Count	M1/M2 Macrophages			Pre	On
	Pre	ROI1	20	92	0.217391			0	0
		ROI2	163	272	0.599265			0	0
		ROI3	39	130	0.3			0	0
	On	ROI1	88	99	0.888889			0	0
		ROI2	120	75	1.6			0	0
		ROI3	90	76	1.18421			0	0
								0	0
								0	0
								0	0
								0	0
								0	0
								0	0
								0	0
								0	0
								0	0
								0	0
								0	0
								0	0
								0	0
								0	0
								0	0
								0	0
								0	0
								0	0
								0	0
								0	0
								0	0
								0	0
								0	0
								0	0
								0	0
								0	0
								0	0
								0	0
								0	0
								0	0
								0	0
								0	0
								0	0
								0	0
								0	0
								0	0
								0	0
								0	0
								0	0
								0	0
								0	0
								0	0
								0	0
								6.9	0
								0	4
								0	0
								0	0
								0	0
								0	0
								0	0
								0	0
								0	0
								0	0
								0	0
								0	5.5
								0	0
								0	0
								0	0
								0	17
								2.1	8.6
								0	0
								0	0
								2.5	1.5
								0	0.3
								0	0
								0	2
								0	8.8
								0	0
								1.4	0
								0	0
								0	8.5
								0	0
								8.8	0
								0	10.5
								3.7	0
								0	0
								0	5.2
								1	0
								0	0
								0	0
								0	7
								0	6.9
								0	0
								0	1.2
								2.5	0
								0	0
								2.5	0
								0	0
								0	24
								3.7	16.7
								0	0
								2.5	0
								0	3.4
								2.5	0
								10.8	0
								7	0
								0	0
								0	1.2
								0	0.4
								4.8	20.3
								0	17.5
								0	0
								9.1	0
								0	2.4
								0	0
								5.8	0
								0	3.5
								0	13.9
								2.5	13.4
								5.2	0
								0	0
								2.5	6.5
								0	0
								1.4	10.8
								0	8
								0	0
								0	0
								0	0
								0	0
								0	0
								0	0
								0	4.8
								0	0
								13.4	0
								0	22.9
								0	2.5
								0	8.8
								0	16.6
								6.1	0.1
								0	0
								0	7.9
								0	12.1
								0	8.9
								0	12.2
								0	0
								2.5	12.3
								0	17.6
								0	4.8
								0	3
								1.4	0
								0	0
								0	17.1
								0	0
								0	23.4
								0	0
								0	31.2
								0	16.4
								0	11
								0	20.9
								11.2	0.1
								0	8.2
								0	15
								0	0
								0	2.5
								5.9	12.4
								0	18.6
								3.4	20.7
								0	4.7
								0	0
								0	0
								0	5.4
								0	0
								0	0
								0	4.3
								0	18.7
								0	23.7
								0	22.4
								0	0
								13.2	27.1
								5.4	0.5
								0	0
								6.9	10.4
								0.9	5.9
								6.9	14.2
								1.2	0
								8.8	15.6
								5.9	6
								0	6.9
								0	0
								0	2.5
								7.7	19.4
								0	25.9
								0	24.3
								0	8.8
								0	16.7
								4.8	0
								0	3.4
								0	21.2
								2.5	0
								0	13
								1.6	20.4
								0	23.4
								0	0
								6.9	26.8
								4.8	23.5
								0	0
								0	0
								8.7	0
								0	2.5
								0	20.6
								0	8.2
								0	11.8
								0	11.2
								0	13.1
								0	25.3
								0	0
								5	17.8
								5.9	12.1
								0	22.4
								3.7	2.8
								0.1	16.9
								0	2.5
								0	10.3
								0	0
								0	14.1
								0	14.3
								0	0
								0	0
								0	11.1
								6.1	0
								0	0
								0	0
								1.2	13.9
								2.5	8.9
								0	23
								0	11.2
								0	0
								0	0
								0.2	0
								0	0
								0	14.2
								0	11.3
								6.9	24.9
								0	15.9
								0	0
								0	0
								0	11.2
								2.5	11.2
								7.9	0
								0	0
								0	19.9
								0	15.1
								0	21.6
								4.8	3.6
								0	16.3
								0	19.6
								0	0
								2.5	0
								0	16.9
								12.7	4.5
								9.9	0
								6.9	19.2
								0	27.2
								0	0
								0	13.7
								11.2	17.8
								1.1	4.6
								2.3	12.7
								0	18.1
								2.4	24.1
								0	15
								4.8	24.6
								0	5.2
								0	0
								0	7.7
								1.2	0
								0	18.4
								0	0
								0	0
								5.3	28.8
								4.8	20.5
								6.3	16.4
								0	1.2
								0	17.4
								0	32
								11.4	0
								0	10.7
								15.8	0
								2.4	0
								3.7	0
								0	12.6
								0	23
								0	0
								0	8.9
								3	0
								0.3	20.2
								0	13.7
								2.5	14.7
								0	19.2
								9.4	0
								0	28.4
								0	0
								0	20.9
								0	0
								0	8.7
								0	0
								0	13.4
								0	12.9
								0	0
								0	20.1
								2.2	14.2
								0.7	7.6
								0.9	19.8
								3.7	0
								0	15.7
								0	25
								0	20.5
								0	8.2
								1.6	23.4
								0	20.3
								0	0
								0	0
								0	6.9
								0	31
								0	14.9
								2.5	22.1
								0	24.3
								0	16.6
								0	0
								2.5	23.3
								0	23.1
								0	18.7
								0	0
								0	0
								0	14.4
								10.5	16.2
								8.4	8.2
								2.5	3.8
								0	17.6
								0	27.8
								0	14.3
								5.9	8.5
								0	23.7
								0	0
								0	8.9
								1.2	18.8
								0.1	20.4
								0.5	18.7
								3.7	0
								0	11.6
								0	25.8
								0	0
								2.5	15.8
								1.9	14
								10.1	19.8
								0	0
								18	13.4
								3.2	21
								7.9	0
								0.3	0
								0	26
								5.8	18.8
								2.7	16
								5.6	0
								0.9	20
								16.5	3.3
								0	3.7
								0	24.6
								0	30
								6.3	27
								0	2
								5.9	22.3
								0	29.1
								0	21
								0	0.1
								3.2	0
								0	0
								0	10.4
								11.2	0
								0	11.6
								0	3.7
								0	12.7
								0	27.4
								9.7	14.9
								2.3	20.4
								0	6
								0	5.5
								0	23.4
								0	18.5
								11.9	17.3
								1.2	30.5
								0	25.9
								1.2	29.7
								7	5
								0	8.8
								4	0
								3.7	15
								0	16
								0	34.3
								0	0
								0	3.7
								0.7	20.4
								0	0
								0	16.1
								0	5.3
								0.4	13.8
								0	19.7
								0	20.3
								0	14.2
								0	14
								0	25.2
								0	17.2
								2.5	0
								0.1	27.7
								2.5	18.6
								0	0.2
								2.6	32.3
								3.2	18.9
								0	12.2
								3.7	19.5
								0	12.5
								0	17.4
								0	24.6
								0	19.1
								0.1	14
								0	22.3
								2.8	30.2
								0	19.4
								0	15.3
								0.5	8.4
								0	15.5
								4	13.9
								2.5	13.3
								0	22.5
								1.5	20.6
								0	11.1
								7.1	4.2
								0	29.4
								0	11.6
								0	22.9
								0	35.9
								0	24.1
								0	0
								0	0
								0.8	34.4
								1.2	19
								0	0
								0	0
								0	19.4
								2.5	0
								0	28.5
								0	10
								2.5	0
								0	0
								5.9	24.2
								5.9	16.4
								0	5.4
								0	9.3
								7.4	13
								0	34
								0	0
								0	0
								0	12.3
								0	13.5
								0	26.4
								0.9	18.6
								2.3	19.7
								0.5	21.8
								0	19.4
								4.4	10.8
								1.2	15
								0	27.1
								0	20.8
								0	15
								0	11.6
								0	24.9
								0	33
								0.1	0
								0	24.2
								2	16
								0.9	0
								7.3	18.2
								5.9	0
								9.1	20
								1.7	3.1
								4.8	2.2
								11.4	22.4
								3.4	0
								0	31.4
								0	0
								0	24.5
								0	28.2
								0	27.5
								0	0
								0	15.4
								0	27.8
								0	23.8
								0.6	2.7
								0	29.7
								0	0
								5.8	19.4
								0	20.8
								0	0
								1.2	0.1
								0	25.6
								0	14.1
								0	17
								8.4	16.5
								0	24.2
								4	14
								0	18.3
								0	14.8
								0	15.8
								0.7	9.6
								0	8.9
								0	6.2
								0	34.7
								0	27
								1.2	29.7
								0.5	14.4
								0	0
								0	14.4
								2.5	15.6
								0	10.5
								1.2	12
								0.1	14.8
								0	0
								0	0
								1.7	28.5
								0	0
								0.2	24.1
								0	0
								0	21.3
								0	2.6
								0	24.2
								0	15.7
								2	20.4
								4.8	28.1
								1.4	0
								0	6.1
								1.2	22.4
								0	15.6
								0	10.6
								0.5	6.1
								1.2	15.9
								0	18
								0	13.1
								0	14.7
								1.6	10
								4.6	10.1
								1.2	26.9
								0.6	0
								0	21.2
								3.9	0
								0	0
								0.1	28.7
								0	14.7
								0	21.3
								0.8	14.5
								1.2	0
								0	30.4
								2.3	29.7
								0.7	12.4
								2.5	2.7
								8.4	22
								2.5	29.8
								1.5	15.1
								1.3	5
								0	15.8
								1.2	16.6
								6.9	14.2
								0	18.1
								8.8	0
								4.9	0
								0	31.2
								0	30.3
								11	12.5
								0.6	19.1
								0	23.6
								7.1	22.6
								0	22.8
								0	0
								0	34.7
								0	0
								0	18.5
								0	32.4
								0.5	8.9
								0	26.5
								0	12.6
								0	17.8
								0	16.3
								0	2.5
								0	16
								3.7	23.2
								0	17.9
								0	17.9
								2.4	23.3
								1.7	30.8
								0	27
								0	23.5
								0	13.8
								2.6	28.5
								0	10.5
								0.6	19.4
								0	13
								2.2	13
								0	23.2
								0	29.6
								0	17.2
								0	5
								1	17
								10.5	25.7
								0	17.3
								1.1	17.5
								2.1	17.2
								0.1	10.8
								0	34.9
								0	42.6
								2.5	0
								0	11.8
								0	4.8
								2.5	9.1
								0	15.2
								9.7	21.5
								0	14.9
								0	17
								0	3.7
								2.3	7.6
								7.6	0
								0	17.9
								1.4	7.9
								0	7.2
								3.8	22.2
								5.9	15.1
								0	24.2
								1.2	12.7
								0.8	25.5
								8.9	0
								0	28.1
								0	20.1
								0	16.4
								4.8	17.6
								5.9	19.1
								0	15.9
								2.9	13.6
								0	9.5
								0	17
								0	21.9
								7.8	2.4
								0	25.1
								0	7.5
								1.2	24.9
								0	20.7
								12.4	25.7
								2.4	12.2
								5	9.4
								0	17.4
								0.1	26.4
								6.7	21.3
								0.2	15.5
								0	12.1
								0	26.7
								0	31.4
								6.3	15.8
								0	20
								0	14.8
								3.1	16.6
								11.9	29
								5.9	7.3
								4.9	9.8
								0	24.8
								0	16.7
								0	16.5
								0	17
								2.8	17.5
								1.7	25.3
								2.3	28.6
								4.4	0
								1.1	0
								0.9	5.9
								2.5	12.6
								0	20
								0	18.1
								7.1	32.4
								0	24.5
								3.7	9.9
								4.4	13.1
								0	27.4
								2.4	5.9
								0	32.6
								0	20.9
								1.3	16.1
								10	17.4
								5.8	14.2
								1.2	22.2
								2.5	26.6
								1.5	32.9
								0	18.2
								1.1	11.6
								0	26.1
								0	23.5
								7.4	5.5
								0	25.2
								0.3	16
								0.1	21.6
								0	21.7
								0	21.2
								5.7	17.2
								0	22.8
								0	19.8
								0	19.1
								0	14.1
								4.9	16.2
								3.1	1.5
								6.6	7
								2.5	3.7
								0	0
								0	6.1
								4.8	15.5
								0.2	18
								0	12.2
								2.5	22.6
								4.7	12.4
								0.7	18
								2.5	0
								5.7	5.7
								2.2	17.2
								7.9	16.5
								1.2	31.7
								9.8	1.1
								11.2	29.2
								0	21
								4.8	12.2
								4.8	6.6
								0.2	1.1
								4.7	32.3
								6.9	14
								6.4	22.1
								0	30.6
								0	14.2
								0	16.6
								3.7	33.6
								0	18.5
								5	1.5
								0	19.2
								0	10.4
								7.4	24.2
								0	23.3
								0	23.1
								9.8	15.3
								0	25
								8	10.2
								0	26.5
								6.1	10.7
								2.4	13.8
								1.8	26.1
								0	12.7
								5.7	29.9
								0	32.6
								5.9	18.4
								0	15.4
								0.1	0
								0	14.7
								0.3	24.2
								3.7	24.9
								0.7	25.2
								0.4	16.4
								4.8	21.1
								0	15.3
								5.1	16
								3.7	11.1
								0	19.7
								5.9	26.8
								0.5	13.3
								5.8	26.7
								2.4	5.9
								0	22.3
								0.4	3.7
								0	20.7
								0	15.6
								11.2	9.3
								0	13.1
								0	16.3
								2.5	12.8
								14.4	23.8
								0.7	26.7
								3.7	24.6
								0	11.5
								0	18.1
								0	24.5
								0.1	15.6
								3.2	20.4
								0	28.3
								0	21.5
								0.1	9.5
								3.7	24.1
								0	3.6
								0	6.2
								3.8	3.5
								5.5	12.7
								9.8	9.5
								2.5	14.4
								4.3	26
								0	29.1
								0	27.3
								3.5	30.7
								0	29.2
								0	18.9
								6.6	21.9
								0	25.3
								0	8.2
								0	19.8
								0	24.9
								0	20.4
								4.5	20
								0	0
								0.1	7.8
								6.1	28.8
								0	27.3
								1.8	26.6
								1.6	28.4
								3	16.4
								0	33.3
								0	22.6
								4.8	18.8
								5.8	16.7
								0	24
								0	19.4
								1.2	27.2
								0	13.4
								1.2	23.7
								0	26.7
								3.5	22.4
								0	19.3
								0.4	4.3
								0.4	5.3
								0	24.4
								0.8	14.4
								12.8	23.6
								0	13.6
								0	20.4
								8.6	0
								0	16.2
								5.7	25.5
								0	14.4
								0	21.6
								1.7	24.6
								0.4	17.6
								3.1	23.9
								6.7	15.7
								1.4	6.9
								0	10.2
								0	23.8
								2.5	27.6
								1.2	24.8
								3	19.9
								3.4	23.6
								0	27.7
								0	18.8
								5	21.7
								5.9	22.2
								0	22
								0	22.8
								1.1	16.9
								1.2	2.5
								0	12
								0.9	21
								0	21.9
								0	10.6
								0	20
								0.1	24.4
								0	0
								1.2	19.3
								0	28.2
								2.5	6.6
								0	6.8
								0	19
								0	20.7
								0	1.7
								5.2	24.6
								0.1	17.5
								0	15.1
								7.4	18.3
								3.7	21.5
								1.3	32.3
								0	25.3
								6.9	33.1
								4.8	27.3
								1.3	26.7
								0	24.9
								1.7	30.4
								16.9	20.9
								0	32.7
								0	21.3
								0	20.1
								0	22.7
								0	21.9
								0	7.6
								0	19
								0	15.1
								0	33.7
								0	13.5
								5.2	15.6
								3.6	28.7
								0	18.5
								2	14.4
								0	30
								0.3	28.9
								0	7.9
								0	14.7
								3.7	13.5
								0.5	18.1
								0	20.3
								1.1	16.7
								0	7.5
								6	18.9
								4.6	25.3
								4.9	28.2
								2.1	16.4
								0	16.8
								0	23.4
								0.1	0.8
								0	21.9
								0	27.5
								0	31.3
								0	1.8
								0	28.3
								1.2	26
								0	24.3
								1.3	25.6
								0	19.7
								0	19.3
								3.5	18
								2	25.1
								1.5	19.5
								0	30.6
								0	32.9
								0	19.9
								0	26.3
								0	23.5
								0	16.1
								0	18.6
								4	14.9
								0	30.3
								0.4	22.8
								7.1	3.8
								0	10.2
								1.2	14.2
								3.1	12.9
								2.5	21.1
								0	14
								0	36.8
								4.8	26.4
								0	22.9
								0.8	14.4
								0	9.6
								3.7	35
								9.4	3.1
								1.3	23.4
								0	22.1
								1.2	23
								0.3	23.1
								0.3	15.6
								0	19.4
								0	20.6
								3.5	16.6
								0	22.6
								0.2	13.4
								2.4	27.9
								0	25.6
								1.2	24.3
								0	24
								0	15.9
								3.5	21.2
								0	15.9
								0	5.9
								0	0
								10.8	0
								4.8	7.7
								0	4.4
								2.6	24.8
								4.4	27.9
								0	26.3
								0	22.7
								0	9.2
								0	12.1
								0	27.8
								15.2	21.4
								0	11.6
								9.1	26.9
								0	19.4
								0	4
								0	16
								5.1	21.5
								2.1	20.3
								3.5	5.9
								0	19.2
								0.1	10.8
								0	12.3
								10.3	25.3
								0	24.5
								0	7.2
								0	26
								2.5	1.6
								0	25.2
								1.7	23.4
								0.6	20.9
								15	22.3
								0.1	25.3
								0	24.5
								0	21.3
								0	19.8
								0	6
								1.6	19.7
								0	9.7
								0	16.4
								0	9.2
								0	20.9
								9.9	23.8
								0.1	28.1
								4.1	12.4
								0.4	27.8
								0.1	16.5
								5.4	11.4
								3.7	17
								0	17
								0	8.8
								2.3	0
								0	21.6
								0	14.4
								2.5	20.2
								0	16.9
								0	23.3
								0.1	17.8
								0.1	20.1
								0	9.2
								0	30
								2.5	21.6
								0	19.1
								1.2	23.4
								2.5	22.7
								3.5	13.1
								2.5	16.6
								3.4	26.7
								0	25.3
								0	32.3
								0	13.4
								0	31.5
								0	11.9
								1.2	6.6
								0	21.2
								0	6.9
								6.5	17.6
								0	3
								2.2	28.6
								0	22.1
								0	20
								0	18.8
								12.3	25.2
								1.5	5.8
								5.9	6.6
								0.8	18.3
								0.2	9
								4.7	14.1
								0	2.6
								0	23.4
								0	5
								0	21.9
								5.1	17.5
								1.2	24.5
								1.1	22
								0	23.3
								11.8	8
								0	18.3
								0	7.8
								14.3	17.8
								0	4.4
								0	24
								6.9	26.1
								3.7	25
								2.5	29.5
								0	10.9
								14.9	2.9
								1.2	12.1
								0	25.7
								0	21.8
								0	13.4
								0	22.4
								2.6	20.3
								2.1	22.9
								0	15.6
								0	18.3
								0	23
								9.2	9.7
								3.7	26.8
								0	15.5
								0	11.7
								0	20
								0	15.2
								0.1	16
								0.1	24.6
								0	24.6
								0	20
								0.1	30.3
								7.9	9.7
								8.8	24.7
								0	26.8
								0	6.8
								14.7	21.7
								2.7	22.1
								0.1	24.7
								0	15.7
								0	17
								0	8.8
								1.2	17.7
								0	10.7
								5.9	17.4
								0	12.1
								0	20.2
								9.7	24.1
								2.5	14.6
								0	21
								4.8	19.8
								7.1	25.5
								0	6.3
								2.4	15.4
								0	13.4
								0	35
								0	18.8
								4.8	6.5
								0.6	15.9
								0	12.8
								0	19.3
								4.3	24.2
								0	2.3
								10.2	28.4
								1.2	18.3
								0	17.4
								0	12.9
								1.2	24.7
								0	10
								0	25.2
								0	12.9
								0.1	13.1
								0	0
								12.6	18.1
								0	18.4
								9.7	6.9
								0	20.9
								1	10.8
								2.4	22.8
								0	30.6
								6.4	23.5
								0	11.1
								0	18.8
								1.2	22.3
								9.5	17.7
								0	14.3
								2.3	14.4
								0	18
								0	13.9
								0.2	22.8
								0	23.6
								0	24.3
								0.1	25.4
								1.9	16.2
								2.4	5.5
								0	30.8
								0	5.7
								3.7	18.5
								13.3	21.8
								4.6	13.8
								0	16.7
								0	13.9
								7.1	17.8
								0	31.1
								1.3	17.9
								2.5	15.2
								0	0
								13.1	19.8
								0	21.3
								2.5	10.5
								0	14.9
								0	18.9
								0	4.3
								6	5.9
								6.8	6.8
								0	13.9
								0	6
								0	24
								0	15
								6.9	22.4
								0	15.3
								0	13.1
								3.5	11.6
								0	12.3
								0	23.2
								0	17.6
								0	1.6
								3.7	9
								0	16.1
								2.6	24.6
								1.3	4
								0	20.2
								0	28.6
								0	22.6
								2.3	15.4
								4.8	18.5
								8.7	17.5
								11.6	21.1
								0	17.1
								4.7	27.5
								0	21.7
								0	14.3
								0	21.6
								0	21.3
								0	6.4
								0	9.2
								0	18.7
								4.8	4.9
								2.3	9.7
								0	19.4
								0	21.6
								3.7	23.9
								0	46.7
								0	21.4
								0	18.1
								0	29
								0	30.1
								0	8.1
								0	2.7
								0	4.6
								0	4.3
								10.3	11.2
								2.5	11.3
								0	18.9
								0	6.3
								2.5	28.6
								7.3	19.2
								0	22.1
								0.9	5.1
								0	1.9
								0	14.8
								0	17
								0	16.8
								0	6.4
								1.3	16.3
								2.5	12.1
								4.2	17.6
								1.3	8.8
								2.5	22.6
								0	25.6
								0	5
								3.6	15.2
								1.2	16.3
								0	0.2
								11.8	22.2
								1.1	22.7
								5.4	22.9
								5.8	10.5
								0	2.1
								1	9.7
								0	23.6
								0	21.5
								0	21.1
								2.3	14.7
								6	6.2
								13.9	20.4
								0	24.9
								0	5.1
								13	32.4
								2.5	25.1
								0	18
								0	12.2
								0.1	3.8
								0	7.5
								4.5	3.2
								2.5	12.5
								0	20.4
								0	19
								7.5	10
								0	27.5
								6.8	16
								0.1	20.4
								3.7	23.2
								0	32.4
								4.8	10.5
								0.4	2.1
								0	18
								8.5	0.1
								3.7	14.6
								5.9	17.6
								2.4	17.7
								0	0
								0	15.9
								0	16.7
								0	9
								0	1.5
								2.3	24.4
								10.3	17.5
								5.2	18.4
								7.1	24.3
								0	24.5
								2.5	4.4
								0	19.4
								2.5	10.6
								10.6	14.3
								0	19.8
								0	19.1
								1.4	14.1
								7	20.3
								16.3	30.4
								1.2	23.8
								0	14.4
								0	14.2
								2.5	15
								0	9.2
								7	2.5
								0	34.8
								2.7	12.7
								2.9	20.3
								0	13.9
								0	7
								1.9	19.6
								2.5	2.5
								7.7	19.4
								7	22.8
								0	24.6
								0	24.7
								0	9.6
								0	4.5
								0	7.4
								0	23.5
								0	16.7
								3.6	17.4
								0	13.5
								1.2	27.5
								4.8	13.9
								4.7	22.7
								0	23.9
								1	16.6
								1.2	13.1
								0.2	11.4
								0.1	2.5
								0	16.7
								0.2	10
								0	16.7
								0	20.3
								0	0.6
								0.3	19.5
								0	27.3
								6.3	19
								6	8.9
								0	8
								2.9	10.2
								0.1	18.7
								3.5	0.1
								0	2.5
								0	20
								0	18.6
								0	9
								0	20.2
								2.5	19.7
								7.9	12.6
								4	19.3
								0	21.6
								2.4	23.9
								0	8.4
								0	17.7
								0	23.4
								5	8
								1.6	27.7
								0.1	22.2
								0	3.5
								12.9	11.1
								4.8	21.3
								5	14.3
								0	22.3
								0	8.3
								0	7.3
								0	17.1
								2	19.8
								0	0
								13.2	11.6
								0	0
								0	8.1
								1.2	12.5
								0	23.6
								1.2	21.9
								2.5	1.4
								9.7	10
								0	18.8
								0	0
								0	16.8
								3.6	1.9
								0	9.8
								0	8.4
								1.5	17.3
								4.3	2.3
								0	20.6
								0	15.9
								0	16.9
								7.2	24.5
								4.8	19
								0	14.7
								0	30.2
								5.6	27.7
								0	30.4
								0	1.2
								0	9.3
								0	22.3
								0	12.5
								4.9	6.6
								0	18.8
								8.5	8.9
								0	0
								2.4	1.3
								0	15.6
								0.4	13
								6.1	7.8
								0.1	16.3
								0	23.4
								2.3	8.2
								4.7	3.2
								0	30.8
								0.3	26.1
								2.1	19.4
								0	1.3
								4.8	12.5
								0.9	6.4
								0	26
								0	4.4
								1.4	22.5
								1.2	0.2
								0.6	0.2
								0	21.5
								1.3	21.5
								0.2	27
								0	16.1
								0	19.9
								0	22.4
								1.2	17.8
								0	0.1
								0	28.6
								1	2.7
								3.7	20.9
								0	18.6
								0	14.6
								0	19.7
								0	10.3
								0	11
								4.5	0
								0.2	15.7
								6.7	11
								3.8	0
								9.2	23.2
								7.9	22.4
								4.8	16
								3.4	0
								2.9	5.1
								0	18.9
								0	7
								2.4	17.8
								0	12.5
								0	11.1
								4.6	14.4
								0	4.3
								5.7	15.7
								0	16.7
								0	5.9
								0	4.4
								11.2	6.8
								0	16.6
								0	20
								2.5	24.8
								0	22
								0	16
								0	2.5
								0	31.5
								6.9	14.1
								0	17.3
								0	7.4
								0	14.3
								2.5	21.9
								0	22.6
								1.6	0.9
								3	14.5
								1.2	24.5
								0	17.9
								0	4
								0.4	12.4
								2.5	14.4
								0	30.2
								6.1	10.2
								3.7	2.4
								0	19.5
								0	7.7
								0	15.2
								4.7	7.9
								0	13.8
								0	15
								1.2	10.6
								2.5	9.6
								0.1	20.7
								0.2	18.4
								4.4	13.1
								0	7
								0	17.9
								0	16.1
								3.7	28.5
								0	18.7
								1.2	14.9
								2.5	6.7
								0	17.4
								0	15.6
								0	15.7
								0	17.5
								0.6	0
								0	19.9
								16.3	9.6
								0.4	7.6
								4.5	6.7
								5.3	26.9
								2.5	23.5
								2.5	26.9
								3.7	15.1
								0.1	6.6
								0	18.7
								0.3	8.4
								0	6.6
								6.4	7.7
								4.8	9.6
								0	17
								13.1	16.6
								9.7	3.6
								2.5	8.8
								1.2	14.8
								0	6.3
								2.5	23.8
								4.8	4.8
								0.1	19
								0	4.9
								0	19.8
								0	16.8
								8.1	0
								0	4
								5.8	9.9
								0	6.7
								3.7	26.1
								5	20.7
								7.4	19.6
								3.7	15.9
								0	6.2
								2.5	23.7
								0	25.5
								2.7	24.2
								6.6	16.4
								2.5	3.7
								3.7	16
								3.6	0
								2.2	6.3
								0	16.4
								0	0
								0	9.7
								0	14
								5.1	8.9
								0	10.4
								0	7.5
								0	15.7
								2.8	26.2
								0	14.5
								0	16.3
								2.5	20.2
								8.5	21.9
								0	15.3
								0	14.9
								0	0
								0.8	20.9
								1.2	0.2
								3.7	19.7
								5.9	24.7
								8.8	4
								0.3	0
								0	0
								4.7	17.5
								2.5	2.5
								2.8	6.6
								11.9	10.3
								0	2.9
								0	16
								0.2	17.3
								2.5	15
								4.8	12.8
								0	17.2
								0	22.6
								9.6	20.3
								0	17.9
								0	20.3
								0.1	6.1
								1.3	10.9
								2.5	7.6
								12.6	20.2
								0	9.3
								2.2	19.4
								1.2	17
								0	11.6
								0	12.6
								0	3.1
								8	27.4
								0	15.1
								0.5	7.8
								0	15.8
								3.2	15.5
								2.4	21.3
								6.9	6.9
								1	23.3
								3.7	15.5
								0	11.4
								0	27.3
								2.6	18.2
								0	3.4
								0	3.6
								0	13.4
								0	15.1
								0	5.8
								0	12.6
								3.7	21.5
								2.5	3.5
								0	18.4
								5.9	9.8
								3.7	12.1
								9.5	16.3
								5.9	11.6
								0.5	17.9
								0	5.5
								0	13.5
								0	2.5
								5.9	0
								7.6	17.1
								0	21.4
								0	14.4
								0	4.7
								6.8	21.8
								3.2	21.3
								0	8.7
								0	24.5
								1.9	1.6
								2.5	24.3
								1	0
								0	22.4
								6.9	13.5
								0.1	6.8
								13.6	0.1
								0	6.4
								0	8.6
								8.7	8.1
								0.7	12.4
								0	0
								0	5.4
								0	17.5
								0	17.7
								1.2	15.9
								0	2.7
								0	4.6
								2.7	11.5
								0	13
								0	29
								0	3.7
								0	14.7
								0	0
								2.4	5.9
								5.6	11.9
								0	21.2
								0	6.9
								2.5	15.3
								1.2	0
								10.9	11.8
								0	2.5
								0	0
								11.2	29.2
								6.8	23.9
								0	9.7
								0	16.7
								0.9	28.5
								0	10.3
								0	2
								0	14.7
								5	6.4
								0	18
								2.4	17.7
								0	0.1
								1.4	0
								0	11.2
								0	0.9
								0	5.4
								0.2	13.5
								0	23.9
								1	16.3
								0.4	16.3
								0	10.8
								2.1	18.9
								0	0
								0	18.8
								0	18.5
								1.1	2
								0	2.3
								0.1	16.9
								4.6	13.9
								0	9.2
								0	16.3
								13.8	2.9
								0.6	22.7
								1.2	12.9
								1.3	17.6
								2.5	15.9
								3.7	8
								0	1.7
								3.7	24.9
								3.7	13.3
								6.2	17.6
								1.7	6.3
								0	6.8
								0	1.3
								3	14.1
								4.8	13.1
								2.8	8.3
								0.4	5
								0.5	3.2
								0	6.2
								5.6	12.4
								0.4	0
								0	21.2
								0	13.1
								0	13.1
								0.1	16.1
								6.9	0.6
								5.9	17.5
								0.8	6.8
								0	8.7
								0	17.9
								0	25.3
								2.3	24.9
								5.2	3.7
								4.7	16.3
								0	12.3
								1.5	13.6
								3.7	8.6
								0	6
								0	0
								0.1	21.2
								3	2
								0	0.8
								1.2	24.5
								0	17.2
								1.3	22.9
								5.5	6.3
								0	0
								7.9	30.3
								3.2	26.5
								0.1	2
								0	8.6
								0.1	1.6
								0.1	11.5
								0	12.2
								3.5	17.1
								1.2	15.2
								6.3	14.9
								1.9	24.5
								4.5	19.5
								1.6	19.7
								7.9	10.6
								0	8.1
								0	13.4
								1.3	4.8
								0	15.1
								0	0
								1.9	22.2
								0	3.3
								10.7	19.2
								0	0
								4.4	16.6
								0.1	6.7
								9.2	7.4
								4	13.8
								0	19.2
								5.9	9.4
								6.9	22.5
								0	25
								0	20.7
								2.8	28.4
								1.9	13.9
								0	26.6
								2.4	8.9
								0	2.2
								0	17.2
								7.4	0.7
								3.7	22
								1.2	3.3
								2.5	14.2
								0	11.9
								0	3.7
								4.2	24.6
								0	10.5
								5.2	9.7
								4	22.9
								0.4	27.8
								0	14.4
								1.2	8.2
								3.7	4
								0	7.8
								0	20
								3.3	2.5
								2.5	12.4
								0.1	22.5
								10.7	8.8
								3.6	0
								2.3	3.4
								2.3	0
								0	21.4
								0.1	9.8
								6	18.7
								0.3	13.7
								3.7	6.5
								0	2.5
								2.3	4.3
								0	9.8
								0.1	2.7
								0	12.3
								3.7	16.2
								0	0
								0.9	13.6
								5.6	26.5
								1.5	1.8
								1.2	14.9
								6.5	7.3
								0	19.7
								0	0
								3.7	0
								0	22.4
								0	9
								0	5.9
								0	19.7
								0	3.7
								0	11.9
								7.9	11.6
								0	8.3
								13.9	17.8
								5.7	9.2
								3.1	11.2
								8	13.4
								5	3.4
								0.4	0
								0.5	11.9
								0	6.9
								0	12.6
								0	1
								0	18.1
								1.9	14.3
								3.6	2.5
								0	0
								0	0
								0	0.7
								0	0
								5.6	0
								0	27.4
								0	3.6
								4.8	9.1
								2.5	6.9
								7.6	13.1
								4.1	3.6
								0	0
								6.8	0
								0	14.1
								4.2	1.7
								4.8	0
								1.1	0
								0	29.4
								0	0
								0	21.3
								0	24.8
								2.5	17.5
								1.6	13.3
								0.1	14.9
								0	0
								3.9	14.9
								4.6	2.4
								0.4	20.7
								6.9	4.7
								3.7	6.6
								0	6.6
								0	5.7
								2.5	8.8
								1.2	7.9
								0	12.8
								0	0.1
								0	25
								0	8
								0	7.7
								0	3.1
								3.4	0
								0	15.4
								0	0
								0	15.3
								0	4
								0	10.5
								0	9.4
								6.8	1.1
								0	0
								4.9	18.1
								2.5	12
								6.7	8.3
								0.9	0.4
								0	7.9
								6.9	4.2
								0	0.3
								9.9	24.4
								4.8	0
								19.1	22.3
								0	3
								5.9	7.9
								11.2	15.4
								2.3	11
								2.2	6.9
								3.7	5.3
								0	18.1
								0	25.6
								6.8	9.8
								0	12.8
								2.5	0.8
								4.8	9.2
								4.5	17.4
								3.2	0
								2.8	0
								1.2	5
								0	0
								5.9	15.4
								0	13
								3.7	0
								0	11.2
								0	19.2
								0.1	13
								1.2	29.4
								0	12.5
								0	18
								0.8	10.1
								0	11.7
								0	7.8
								1	4.3
								7.8	0
								3.3	17.9
								11.7	9.2
								8.3	0
								2.5	7
								0	11.8
								0	0
								4.4	18.5
								0	0
								0	7.9
								0	9.8
								4.8	5.1
								0	9.1
								0	3.2
								9.1	24.8
								4.1	26.1
								0	10.4
								0	19.9
								10.3	20.9
								4.1	4.6
								3.7	0
								0	7.1
								0	25.9
								12.3	13.9
								0	0.1
								0	6.1
								0	0
								7.9	1
								0.8	2.8
								0	25.7
								0	4.5
								2.5	12.4
								10.9	0.6
								0	8.2
								0	8.6
								0	0
								2.5	1.2
								3.7	8.9
								4.8	0
								7.8	1.8
								0	23.1
								0	12.4
								0	10.4
								0.7	13.6
								0.1	19.8
								0	4.2
								0	2.5
								2.5	33
								0	7.6
								0	7.9
								7.1	15.7
								5.7	0
								0	0
								2.5	2.3
[truncated: 13,154 more rows]
